# Supplementary material for: Molecular and biochemical characterization of a potato collection with contrasting tuber carotenoid content
Source: PLoS One. 2017 Sep 12;12(9):e0184143. doi: 10.1371/journal.pone.0184143 (PMC5595298; doi:10.1371/journal.pone.0184143)
Supplement: S1 Table — Data represent normalized levels, expressed in term of μg/gr of Dry Weight (DW), of three biological replicates (1–3) analyzed over two growing seasons. Averages (AVG) and standard deviations (ST DEV) are further indicated. (XLSX) [file pone.0184143.s007.xlsx]

## Sheet: S1 Table
S1 Table. Carotenoid composition of different potato genotypes over two different growth seasons, determined by LC-PDA-HRMS. Data represent normalized levels, expressed in term of μg/gr of Dry Weight (DW), of three biological replicates (1-3) analyzed over two growing seasons . Averages (AVG) and standard deviations (ST DEV) are further indicated.
2011	Fontane					Laura					E60					Melrose					Mayan Gold					Daifla					S.chaco					Andean Sunrise					Papa Pura					Isci 105/7-8
	1	2	3	avg	st dev	1	2	3	avg	st dev	1	2	3	avg	st dev	1	2	3	avg	st dev	1	2	3	avg	st dev	1	2	3	avg	st dev	1	2	3	avg	st dev	1	2	3	avg	st dev	1	2	3	avg	st dev	1	2	3	avg
lutein	1.669	1.555	2.093	1.773	0.283	4.484	4.773	4.543	4.6	0.153	2.638	2.75	2.92	2.769	0.142	1.768	1.646	1.782	1.732	0.075	4.462	4.135	4.273	4.29	0.164	2.556	2.856	2.765	2.716	0.154	0.394	0.305	0.447	0.382	0.072	1.033	1	0.904	0.979	0.067	2.525	2.295	2.284	2.368	0.136	0.92	0.837	1.096	0.951
beta-carotene				nd		0.28	0.266	0.351	0.299	0.046				nd		0.374	0.329	0.35	0.351	0.023				nd		0.187	0.27	0.269	0.242	0.048	0.162	0.17	0.19	0.174	0.014				nd					nd		0.13	0.125	0.132	0.129
zeaxanthin	1.435	1.342	1.785	1.521	0.233	1.734	1.84	1.745	1.773	0.058	2.258	2.386	2.504	2.383	0.123	2.226	2.005	2.186	2.139	0.118	3.666	3.34	3.355	3.454	0.184	0.164	0.204	0.175	0.181	0.021				nd		19.578	18.674	16.425	18.23	1.624	23.029	20.238	23.426	22.231	1.737	13.096	12.153	13.811	13.02
antheraxanthin	3.294	3.077	4.131	3.501	0.557	5.095	5.46	4.985	5.18	0.249	9.275	9.775	10.11	9.72	0.42	2.928	2.713	2.912	2.851	0.12	8.508	7.665	7.887	8.02	0.437	0.524	0.429	0.457	0.47	0.049	0.082	0.056	0.069	0.069	0.013	0.89	0.792	0.841	0.841	0.049	2.83	2.558	2.562	2.65	0.156	1.624	1.412	1.734	1.59
9-cis-violaxanthin	0.022	0.013	0.062	0.015	0.009	0.363	0.382	0.329	0.358	0.027	0.229	0.24	0.257	0.242	0.014	0.117	0.111	0.121	0.116	0.005	0.413	0.39	0.409	0.404	0.012				nd		0.056	0.065	0.074	0.065	0.009				nd		0.083	0.082	0.078	0.081	0.003				nd
violaxanthin	0.969	0.908	1.265	1.051	0.191	5.051	5.352	5.047	5.15	0.175	4.422	4.677	4.784	4.628	0.186	3.253	3.366	3.368	3.329	0.066	7.874	7.38	7.33	7.528	0.301	0.185	0.172	0.187	0.197	0.008	0.566	0.543	0.56	0.556	0.012	0.068	0.075	0.061	0.068	0.007	0.665	0.631	0.627	0.641	0.021	0.167	0.15	0.194	0.17
luteoxanthin	0.053	0.054	0.054	0.054	0.001	0.493	0.457	0.338	0.429	0.081	0.305	0.291	0.313	0.303	0.011	0.389	0.415	0.437	0.414	0.024	0.572	0.563	0.635	0.59	0.039	0.157	0.121	0.136	0.138	0.018	0.098	0.074	0.086	0.086	0.012	0.066	0.056	0.061	0.061	0.005				nd					nd
neoxanthin	0.371	0.344	0.481	0.399	0.072	1.526	1.594	1.545	1.555	0.035	0.683	0.706	0.701	0.697	0.012	0.35	0.356	0.366	0.357	0.008	1.319	1.244	1.253	1.272	0.041	0.272	0.309	0.337	0.306	0.033	0.15	0.14	0.181	0.157	0.021				nd		0.149	0.138	0.14	0.142	0.006	0.054	0.051	0.069	0.058
other carotenoids	1.288	1.131	1.495	1.307	0.011	4.166	3.824	2.961	3.65	0.621	2.842	3.406	3.016	3.088	0.289	3.024	2.751	3.444	3.073	0.349	2.93	2.528	2.834	2.764	0.21	0.166	0.16	0.194	0.173	0.018				nd		0.556	0.53	0.447	0.511	0.057	1.235	1.121	0.974	1.11	0.131	0.478	0.442	0.609	0.51
xanthophyll esters	4.96	4.796	6.54	5.432	0.963	6.379	7.34	6.602	6.774	0.503	6.433	7.639	6.967	7.013	0.604	10.777	9.503	10.725	10.335	0.721	6.38	5.425	7.95	6.585	1.275				nd					nd		0.389	0.431	0.383	0.401	0.026				nd		0.449	0.406	0.405	0.42
2012	fontane	fontane	fontane	fontane	fontane	laura	laura	laura	laura	laura	E60/1	E60/2	E60/3	E60/4	E60/5	Melrose	Melrose	Melrose	Melrose	Melrose	Mayan gold	Mayan gold	Mayan gold	Mayan gold	Mayan gold	Daifla	Daifla	Daifla	Daifla	Daifla	S. Chaco	S. Chaco	S. Chaco	S. Chaco	S. Chaco	Andean Sunside	Andean Sunside	Andean Sunside	Andean Sunside	Andean Sunside	Papapura	Papapura	Papapura	Papapura	Papapura	Isci 105/7-9	Isci 105/7-10	Isci 105/7-11	Isci 105/7-12
	1	2	3	avg	st dev	1	2	3	avg	st dev	1	2	3	avg	st dev	1	2	3	avg	st dev	1	2	3	avg	st dev	1	2	3	avg	st dev	1	2	3	avg	st dev	1	2	3	avg	st dev	1	2	3	avg	st dev	1	2	3	avg
lutein	2.061	2.141	2.017	2.073	0.063	4.415	4.652	4.285	4.451	0.186	1.959	2.311	2.234	2.168	0.185	1.951	2.043	2.069	2.021	0.062	3.221	3.359	3.38	3.32	0.086	2.26	2.265	2.237	2.254	0.015	0.315	0.327	0.261	0.301	0.035	1.6	1.888	1.744	1.744	0.144	2.267	2.158	2.124	2.183	0.075	1.64	1.37	1.403	1.471
beta-carotene	0.385	0.4	0.286	0.357	0.062	0.79	0.806	0.681	0.759	0.068	0.141	0.176	0.192	0.161	0.026	0.191	0.31	0.324	0.275	0.073				nd		0.129	0.127	0.125	0.127	0.002	0.092	0.066	0.064	0.074	0.016				nd					nd		0.413	0.33	0.343	0.362
zeaxanthin	1.906	1.98	1.808	1.898	0.086	2.286	2.349	2.202	2.279	0.074	1.16	1.245	1.12	1.175	0.064	5.24	4.722	4.891	4.951	0.264	2	2.129	2.178	2.102	0.092	0.262	0.251	0.249	0.254	0.007	0.044	0.033	0.034	0.037	0.006	12.913	13.159	12.967	13.013	0.129	20.303	20.271	20.272	20.282	0.018	13.048	12.948	13.046	13.014
antheraxanthin	2.341	2.363	2.313	2.339	0.025	4.585	4.86	4.226	4.557	0.318	6.569	6.663	6.34	6.524	0.166	3.944	3.715	3.795	3.818	0.116	11.096	11.64	11.392	11.376	0.272	0.379	0.369	0.335	0.361	0.023	0.121	0.117	0.083	0.107	0.021	0.916	1.054	0.985	0.985	0.069	1.091	0.839	1.402	1.111	0.282	2.349	1.915	1.92	2.061
9-cis-violaxanthin	0.093	0.099	0.087	0.093	0.006	0.495	0.522	0.472	0.496	0.025	0.408	0.46	0.436	0.435	0.026	0.095	0.118	0.117	0.11	0.013	0.58	0.599	0.62	0.6	0.02	0.012	0.01	0.01	0.011	0.001	0.057	0.052	0.036	0.048	0.011	0.066	0.072	0.078	0.072	0.006	0.036	0.032	0.028	0.032	0.004	0.067	0.071	0.07	0.069
violaxanthin	0.433	0.443	0.423	0.433	0.01	2.72	2.965	2.469	2.718	0.248	3.244	3.259	3.061	3.188	0.11	1.233	1.221	1.215	1.223	0.009	5.403	5.533	5.228	5.388	0.153	0.158	0.133	0.129	0.14	0.016	0.717	0.289	0.169	0.392	0.288	0.086	0.114	0.096	0.099	0.014	0.104	0.095	0.086	0.095	0.009	0.288	0.255	0.252	0.265
luteoxanthin	0.125	0.165	0.209	0.166	0.042	0.951	0.998	1.049	0.999	0.049	0.568	0.899	0.924	0.797	0.199	0.247	0.265	0.265	0.259	0.01	0.819	0.84	0.84	0.833	0.012	0.046	0.052	0.042	0.047	0.005	0.091	0.15	0.14	0.127	0.032	0.193	0.224	0.257	0.225	0.032	0.162	0.155	0.154	0.157	0.004	0.201	0.21	0.212	0.208
neoxanthin	0.891	0.914	0.859	0.888	0.028	1.539	1.643	1.392	1.525	0.126	0.671	0.729	0.702	0.701	0.029	0.403	0.407	0.417	0.409	0.007	1.379	1.379	1.381	1.38	0.001	0.369	0.359	0.345	0.358	0.012	0.197	0.184	0.101	0.161	0.052				nd		0.045	0.041	0.047	0.031	0.003	0.097	0.07	0.073	0.08
other carotenoids	4.254	4.655	3.097	4.002	0.809	4.39	4.609	3.756	4.252	0.443	0.266	0.339	0.382	0.329	0.059	2.058	2.863	1.826	2.249	0.544	3.862	3.901	4.312	4.025	0.249	0.139	0.157	0.192	0.163	0.027				nd		0.921	0.671	0.796	0.796	0.125	0.647	0.509	0.74	0.632	0.116	0.359	0.224	0.248	0.277
xanthophyll esters	0.344	0.442	0.279	0.355	0.082	2.976	3.028	2.942	2.982	0.043	4.368	4.479	4.497	4.448	0.07	5.154	5.36	4.348	4.954	0.535	0.337	0.287	0.309	0.311	0.025				nd					nd		0.662	0.858	0.76	0.76	0.098	0.04	0.037	0.034	0.037	0.003	0.209	0.227	0.147	0.194
[truncated: 1 more columns]
