# Supplementary material for: Molecular and biochemical characterization of a potato collection with contrasting tuber carotenoid content
Source: PLoS One. 2017 Sep 12;12(9):e0184143. doi: 10.1371/journal.pone.0184143 (PMC5595298; doi:10.1371/journal.pone.0184143)
Supplement: S3 Table — Data represent normalized fold-ISTD values of three replicates (1–3). Averages (AVG) and standard deviations (ST DEV) are further indicated. (XLSX) [file pone.0184143.s009.xlsx]

## Sheet: S3 Table
S3 Table. Levels of semi-polar metabolites in potato genotypes, measured by LC-APCI-HRMS. Data represent normalized fold-ISTD values of three replicates (1-3). Averages (AVG) and standard deviations (ST DEV) are further indicated.
Fold ISTD/DW	Fontane	Fontane	Fontane	Fontane	Fontane	Laura	Laura	Laura	Laura	Laura	E60/1	E60/1	E60/1	E60/1	E60/1	Melrose	Melrose	Melrose	Melrose	Melrose	Mayan Gold	Mayan Gold	Mayan Gold	Mayan Gold	Mayan Gold	S. Chaco	S. Chaco	S. Chaco	S. Chaco	S. Chaco	Daifla	Daifla	Daifla	Daifla	Daifla	Andean Sun.	Andean Sun.	Andean Sun.	Andean Sun.	Andean Sun.	Papapura	Papapura	Papapura	Papapura	Papapura
ALKALOIDS AND SAPONINS	1	2	3	AVG	ST.DEV.	1	2	3	AVG	ST.DEV.	1	2	3	AVG	ST.DEV.	1	2	3	AVG	ST.DEV.	1	2	3	AVG	ST.DEV.	1	2	3	AVG	ST.DEV.	1	2	3	AVG	ST.DEV.	1	2	3	AVG	ST.DEV.	1	2	3	AVG	ST.DEV.
Alpha-Chaconine	1.812	2.27	2.418	2.167	0.316	4.322	3.265	3.387	3.658	0.579	0.978	0.793	1.131	0.967	0.169	1.134	1.079	1.068	1.094	0.035	0.04	0.03	0.028	0.033	0.007	38.392	38.177	36.421	37.663	1.081	0.884	0.803	0.794	0.827	0.049	0.079	0.082	0.059	0.073	0.012	1.158	1.155	1.447	1.254	0.168
Alpha-Solanine	0.79	0.785	0.713	0.763	0.043	1.526	1.319	0.837	1.227	0.353	0.44	0.405	0.511	0.452	0.054	0.422	0.498	0.472	0.464	0.039	0.076	0.08	0.054	0.07	0.014	21.896	38.297	28.583	29.592	8.247	0.191	0.251	0.226	0.223	0.031	0.033	0.04	0.028	0.034	0.006	0.464	0.451	0.55	0.488	0.054
Alpha-Solasonine	nd	nd	nd	-	-	0.024	0.024	0.02	0.023	0.002	nd	nd	nd	-	-	nd	nd	nd	-	-	nd	nd	nd	-	-	0.036	0.039	0.044	0.04	0.004	nd	nd	nd	-	-	nd	nd	nd	-	-	nd	nd	nd	-	-
Anguivioside XV	0.012	0.011	0.012	0.011	0.001	0.034	0.034	0.022	0.03	0.007	0.012	0.012	0.013	0.013	0.001	0.017	0.024	0.013	0.018	0.005	nd	nd	nd	-	-	0.081	0.092	0.096	0.09	0.007	nd	nd	nd	-	-	nd	nd	nd	-	-	nd	nd	nd	-	-
Calystegine A3	0.187	0.199	0.188	0.192	0.006	0.061	0.059	0.047	0.056	0.008	0.141	0.133	0.129	0.134	0.006	0.177	0.259	0.151	0.196	0.057	0.183	0.159	0.169	0.17	0.012	0.481	0.564	0.679	0.575	0.01	0.908	0.939	1.178	1.008	0.148	0.312	0.288	0.195	0.265	0.062	0.053	0.064	0.059	0.059	0.006
Calystegine B1 or B2	0.106	0.091	0.095	0.097	0.008	0.015	0.016	0.014	0.015	0.001	0.039	0.04	0.032	0.037	0.004	0.037	0.04	0.041	0.039	0.002	0.005	0.005	0.004	0.005	0.001	0.384	0.548	0.502	0.478	0.084	0.034	0.042	0.047	0.041	0.007	0.06	0.038	0.038	0.045	0.013	0.027	0.031	0.021	0.027	0.005
Concinnoside D	0.008	0.008	0.007	0.008	0.001	0.052	0.057	0.052	0.054	0.003	0.022	0.025	0.017	0.021	0.004	0.018	0.021	0.02	0.02	0.002	0.005	0.004	0.005	0.005	0.001	nd	nd	nd	-	-	nd	nd	nd	-	-	nd	nd	nd	-	-	0.029	0.033	0.029	0.03	0.002
Hernariasaponin	0.008	0.009	0.009	0.009	0.001	0.007	0.008	0.008	0.008	0.001	0.008	0.004	0.006	0.006	0.002	0.004	0.006	0.006	0.005	0.001	0.004	0.004	0.004	0.004	0.001	0.008	0.011	0.01	0.01	0.002	0.006	0.006	0.007	0.007	0.001	0.01	0.008	0.01	0.009	0.001	0.008	0.007	0.007	0.007	0.001
Pennogenin Tetraglycoside	0.037	0.051	0.045	0.044	0.007	0.058	0.049	0.055	0.054	0.005	0.011	0.007	0.01	0.01	0.002	0.082	0.098	0.088	0.089	0.008	nd	nd	nd	-	-	0.037	0.037	0.046	0.04	0.005	0.007	0.007	0.01	0.008	0.001	nd	nd	nd	-	-	nd	nd	nd	-	-
AMIDES
N1,N10-bis(dihydrocaffeoyl)spermidine	nd	nd	nd	-	-	nd	nd	nd	-	-	nd	nd	nd	-	-	0.008	0.005	0.006	0.006	0.001	0.011	0.014	0.011	0.012	0.002	0.031	0.024	0.033	0.029	0.005	0.013	0.011	0.011	0.012	0.001	nd	nd	nd	-	-	0.025	0.036	0.029	0.03	0.006
N-Caffeoylputrescine	0.025	0.034	0.028	0.029	0.004	0.189	0.131	0.234	0.184	0.052	0.044	0.041	0.041	0.042	0.002	0.008	0.008	0.006	0.007	0.001	nd	nd	nd	-	-	0.029	0.022	0.03	0.027	0.005	0.008	0.009	0.008	0.008	0.001	0.025	0.027	0.029	0.027	0.002	0.009	0.013	0.012	0.012	0.002
Feruloylputrescine	0.015	0.019	0.012	0.015	0.003	0.295	0.256	0.186	0.246	0.055	0.07	0.083	0.069	0.074	0.008	0.029	0.018	0.029	0.025	0.007	0.064	0.088	0.079	0.077	0,012	0.004	0.003	0.004	0.004	0.001	0.032	0.039	0.039	0.037	0.004	0.081	0.12	0.07	0.09	0.026	0.014	0.015	0.016	0.015	0.001
AMINES
N-Acetylglucosamine	nd	nd	nd	-	-	0.003	0.004	0.003	0.003	0.001	nd	nd	nd	-	-	nd	nd	nd	-	-	0.006	0.007	0.007	0.006	0.001	nd	nd	nd	-	-	nd	nd	nd	-	-	nd	nd	nd	-	-	0.004	0.003	0.004	0.004	0.001
Allantoin	0.015	0.016	0.013	0.015	0.00128276	0.003	0.004	0.004	0.004	0.001	0.012	0.012	0.014	0.013	0.002	nd	nd	nd	-	-	0.023	0.025	0.029	0.026	0.003	0.006	0.007	0.007	0.007	0.001	0.02	0.019	0.02	0.02	0.001	0.01	0.01	0.013	0.011	0.001	0.007	0.008	0.01	0.008	0.001
O-Phosphorylethanolamine	nd	nd	nd	-	-	nd	nd	nd	-	-	nd	nd	nd	-	-	nd	nd	nd	-	-	0.007	0.008	0.006	0.007	0.001	nd	nd	nd	-	-	0.004	0.004	0.004	0.004	0.001	nd	nd	nd	-	-	nd	nd	nd	-	-
Spermidine	0.017	0.016	0.013	0.015	0.002	0.019	0.024	0.031	0.025	0.006	0.024	0.022	0.026	0.024	0.00182071	0.02	0.019	0.028	0.022	0.005	0.006	0.006	0.005	0.006	0.001	0.029	0.021	0.023	0.024	0.004	0.019	0.019	0.016	0.018	0.002	0.036	0.027	0.03	0.031	0.005	0.014	0.013	0.014	0.014	0.001
Tyramine	nd	nd	nd	-	-	0.008	0.01	0.01	0.009	0.001	nd	nd	nd	-	-	nd	nd	nd	-	-	0.083	0.097	0.095	0.091	0.007	0.007	0.008	0.009	0.008	0.001	nd	nd	nd	-	-	nd	nd	nd	-	-	nd	nd	nd	-	-
AMINOACIDS
Alanine	0.14	0.123	0.12	0.128	0.01	0.068	0.09	0.091	0.083	0.013	0.146	0.208	0.209	0.188	0.021	0.115	0.12	0.135	0.124	0.011	0.106	0.137	0.109	0.117	0.017	0.372	0.395	0.434	0.4	0.032	0.092	0.087	0.085	0.088	0.004	0.178	0.159	0.18	0.173	0.011	0.147	0.112	0.132	0.13	0.018
Arginine	0.852	0.911	0.807	0.857	0.052	1.263	1.377	1.293	1.311	0.059	0.776	1.161	0.889	0.942	0.198	0.614	0.747	0.945	0.769	0.166	0.675	0.771	0.591	0.679	0.09	1.147	1.012	1.411	1.19	0.203	0.673	0.673	0.569	0.638	0.06	0.239	0.201	0.267	0.236	0.033	0.667	0.759	0.741	0.723	0.049
Asparagine	0.668	0.645	0.71	0.675	0.033	0.51	0.53	0.578	0.539	0.035	1.073	1.344	1.19	1.203	0.136	0.974	1.044	1.172	1.064	0.1	1.506	1.476	1.602	1.528	0.066	0.277	0.198	0.277	0.251	0.046	0.944	1.033	0.901	0.959	0.067	0.338	0.298	0.409	0.348	0.056	0.934	1.167	1.018	1.039	0.118
Aspartate	0.073	0.054	0.064	0.064	0.01	0.051	0.053	0.059	0.054	0.004	0.034	0.047	0.049	0.043	0.008	0.128	0.128	0.151	0.136	0.013	0.022	0.026	0.015	0.021	0.006	0.161	0.121	0.151	0.144	0.021	0.071	0.062	0.067	0.067	0.004	0.097	0.077	0.13	0.101	0.027	0.067	0.072	0.059	0.066	0.006
Glutamate	0.276	0.232	0.26	0.256	0.022	0.164	0.187	0.231	0.194	0.034	0.384	0.429	0.405	0.406	0.023	0.26	0.263	0.355	0.293	0.054	0.602	0.614	0.477	0.564	0.076	0.428	0.321	0.353	0.367	0.055	0.358	0.384	0.387	0.376	0.016	0.394	0.324	0.431	0.383	0.054	0.356	0.416	0.331	0.368	0.044
Glutamine	0.387	0.318	0.369	0.358	0.036	0.361	0.422	0.56	0.448	0.102	0.292	0.385	0.25	0.309	0.069	0.37	0.333	0.423	0.375	0.045	0.246	0.218	0.2	0.221	0.023	0.025	0.015	0.018	0.019	0.005	0.277	0.417	0.394	0.363	0.075	0.327	0.259	0.299	0.295	0.034	0.276	0.315	0.271	0.287	0.024
Glycine-Betaine	2.772	2.052	1.832	2.219	0.491	3.72	4.087	4.259	4.022	0.276	2.365	3.536	2.184	2.695	0.734	3.304	2.791	3.216	3.103	0.274	3.064	3.682	3.064	3.27	0.357	0.107	0.082	0.087	0.092	0.013	2.086	3.054	1.845	2.329	0.64	2.312	2.223	2.557	2.364	0.173	2.003	2.002	2.006	2.004	0.002
Histidine	0.113	0.069	0.079	0.087	0.023	0.126	0.175	0.181	0.161	0.03	0.108	0.141	0.106	0.118	0.02	0.154	0.155	0.184	0.164	0.017	0.137	0.171	0.137	0.149	0.019	0.013	0.013	0.011	0.013	0.001	0.104	0.112	0.074	0.097	0.02	0.027	0.034	0.035	0.032	0.004	0.103	0.176	0.128	0.136	0.037
Isoleucine or Leucine	2.497	2.155	2.123	2.258	0.207	4.285	6.005	6.443	5.578	1.141	2.623	3.182	2.534	2.78	0.351	4.004	4.778	4.963	4.582	0.509	5.566	5.884	5.566	5.672	0.183	0.637	0.602	0.517	0.585	0.062	3.815	4.595	3.669	4.026	0.498	2.954	3.205	3.046	3.068	0.127	3.748	5.151	5.005	4.634	0.772
Lysine	0.114	0.092	0.101	0.102	0.011	0.095	0.119	0.118	0.111	0.013	0.098	0.103	0.082	0.094	0.011	0.064	0.074	0.079	0.072	0.007	0.124	0.093	0.124	0.113	0.018	0.009	0.012	0.007	0.009	0.003	0.064	0.095	0.08	0.08	0.015	0.031	0.033	0.03	0.031	0.001	0.066	0.081	0.098	0.082	0.016
Methionine	0.801	0.746	0.63	0.725	0.087	1.934	2.127	1.883	1.981	0.129	1.224	1.273	1.102	1.2	0.088	1.216	1.162	1.334	1.237	0.088	0.68	0.566	0.56	0.602	0.068	0.014	0.017	0.014	0.015	0.002	0.697	0.831	0.665	0.731	0.088	0.425	0.546	0.366	0.446	0.092	0.458	0.717	0.541	0.572	0.132
Ornithine	nd	nd	nd	-	-	0.003	0.004	0.003	0.004	0.001	nd	nd	nd	-	-	nd	nd	nd	-	-	0.006	0.005	0.005	0.005	0.001	nd	nd	nd	-	-	nd	nd	nd	-	-	nd	nd	nd	-	-	nd	nd	nd	-	-
Oxoproline	1.846	1.777	1.984	1.869	0.105	1.45	1.538	1.158	1.382	0.199	1.757	1.316	1.378	1.484	0.239	1.541	1.252	1.689	1.494	0.223	0.916	0.745	0.963	0.874	0.171	0.547	0.598	0.646	0.597	0.05	1.722	1.66	1.604	1.662	0.059	1.613	2.237	1.927	1.926	0.312	1.026	1.387	1.325	1.246	0.193
Phenylalanine	2.375	2.282	2.534	2.397	0.128	8.381	7.489	6.865	7.579	0.762	6.909	4.795	6.193	5.965	1.075	3.922	3.417	4.23	3.856	0.411	3.199	2.209	2.941	2.783	0.515	0.148	0.156	0.156	0.153	0.004	2.724	2.15	2.724	2.533	0.331	1.307	1.418	1.391	1.372	0.058	2.922	3.288	2.797	3.002	0.255
Proline	0.449	0.448	0.678	0.525	0.132	0.583	0.5	0.571	0.552	0.045	0.449	0.391	0.419	0.419	0.029	0.255	0.266	0.397	0.306	0.079	0.278	0.206	0.278	0.254	0.022	0.129	0.119	0.127	0.125	0.006	0.605	0.654	0.976	0.745	0.202	0.267	0.402	0.299	0.323	0.07	0.406	0.376	0.442	0.408	0.033
Threonine	0.022	0.028	0.037	0.029	0.007	0.055	0.033	0.037	0.042	0.012	0.035	0.033	0.034	0.034	0.001	0.032	0.027	0.039	0.033	0.006	0.119	0.091	0.112	0.107	0.014	0.006	0.006	0.005	0.006	0.001	0.035	0.038	0.043	0.039	0.004	0.029	0.03	0.03	0.03	0.001	nd	nd	nd	-	-
Tryptophan	1.024	0.991	1.116	1.043	0.065	2.541	2.071	1.673	2.095	0.435	1.835	1.569	1.849	1.751	0.158	1.564	1.329	1.876	1.59	0.275	2.181	1.647	1.968	1.932	0.269	0.035	0.039	0.042	0.039	0.004	1.126	1.198	1.252	1.192	0.063	0.272	0.297	0.302	0.29	0.016	0.952	0.88	0.952	0.928	0.042
Tyrosine	1.854	2.083	1.818	1.918	0.144	5.311	4.35	4.465	4.709	0.525	3.346	2.566	3.591	3.168	0.536	2.288	2.623	3.178	2.696	0.45	4.302	3.897	3.662	3.953	0.324	0.143	0.153	0.144	0.146	0.006	1.88	1.736	1.732	1.783	0.084	0.806	0.721	0.837	0.788	0.06	3.287	3.283	3.009	3.193	0.159
Valine	2.092	2.507	2.173	2.257	0.22	2.966	3.206	3.33	3.168	0.185	2.26	1.826	2.615	2.234	0.395	2.273	3.877	3.18	3.11	0.804	3.232	2.877	2.845	2.985	0.215	0.088	0.082	0.1	0.09	0.009	2.088	2.35	2.238	2.225	0.131	1.742	2.313	2.582	2.213	0.429	2.131	2.059	1.884	2.025	0.127
FLAVONOIDS, ANTHOCYANINS AND OTHER PHENYLPROPANOIDS
Cinnamic Aldehyde	nd	nd	nd	-	-	nd	nd	nd	-	-	0.004	0.004	0.004	0.004	0.001	nd	nd	nd	-	-	nd	nd	nd	-	-	nd	nd	nd	-	-	0.004	0.004	0.005	0.004	0.001	nd	nd	nd	-	-	nd	nd	nd	-	-
Coumarin	0.051	0.053	0.046	0.05	0.003	0.119	0.127	0.081	0.109	0.024	0.074	0.063	0.099	0.079	0.018	0.019	0.018	0.022	0.02	0.002	0.034	0.035	0.036	0.035	0.001	nd	nd	nd	-	-	0.013	0.016	0.017	0.015	0.002	0.013	0.019	0.016	0.016	0.003	0.098	0.092	0.089	0.093	0.004
Ferulic Acid-hexose	nd	nd	nd	-	-	nd	nd	nd	-	-	0.006	0.004	0.007	0.006	0.002	nd	nd	nd	-	-	nd	nd	nd	-	-	nd	nd	nd	-	-	nd	nd	nd	-	-	nd	nd	nd	-	-	0.007	0.007	0.007	0.007	0.001
Kaempferol-3-O-rutinoside-7-O-glucoside	nd	nd	nd	-	-	0.004	0.005	0.004	0.004	0.001	nd	nd	nd	-	-	nd	nd	nd	-	-	nd	nd	nd	-	-	nd	nd	nd	-	-	0.009	0.009	0.011	0.01	0.001	nd	nd	nd	-	-	nd	nd	nd	-	-
NUCLEOTIDES AND NUCLEOSIDES
Adenine	0.065	0.075	0.061	0.067	0.007	0.011	0.01	0.012	0.011	0.001	0.026	0.022	0.022	0.023	0.002	0.066	0.072	0.073	0.07	0.004	0.094	0.084	0.071	0.083	0.012	0.302	0.333	0.342	0.325	0.021	0.032	0.03	0.034	0.032	0.002	0.158	0.192	0.15	0.167	0.022	0.065	0.07	0.059	0.065	0.006
Adenosine	0.178	0.186	0.183	0.182	0.003	0.005	0.005	0.005	0.005	0.001	0.051	0.053	0.048	0.051	0.002	0.36	0.284	0.375	0.34	0.049	0.008	0.008	0.007	0.008	0.001	0.063	0.039	0.051	0.051	0.012	0.011	0.012	0.011	0.011	0.001	0.229	0.279	0.23	0.246	0.029	0.102	0.14	0.12	0.121	0.019
Guanine	0.005	0.005	0.006	0.005	0.001	nd	nd	nd	-	-	nd	nd	nd	-	-	0.014	0.012	0.012	0.013	0.001	0.005	0.003	0.004	0.004	0.001	0.013	0.015	0.021	0.017	0.004	nd	nd	nd	-	-	0.033	0.039	0.038	0.037	0.003	0.005	0.006	0.006	0.006	0.001
Guanosine	0.005	0.005	0.005	0.005	0.001	nd	nd	nd	-	-	nd	nd	nd	-	-	0.021	0.023	0.024	0.023	0.002	0.008	0.009	0.007	0.008	0.001	0.01	0.012	0.01	0.011	0.001	0.006	0.006	0.004	0.006	0.001	0.021	0.021	0.021	0.021	0.001	0.004	0.006	0.005	0.005	0.001
ORGANIC/PHENOLIC ACIDS AND ESTERS
Aconitic Acid	0.236	0.236	0.236	0.236	0.001	0.163	0.177	0.151	0.164	0.013	0.281	0.252	0.208	0.247	0.037	0.299	0.264	0.287	0.283	0.018	0.216	0.251	0.166	0.211	0.043	0.643	0.548	0.481	0.557	0.082	0.201	0.272	0.23	0.234	0.035	0.354	0.395	0.47	0.406	0.059	0.104	0.163	0.117	0.128	0.031
Anthranilic Acid	0.524	0.651	0.547	0.574	0.067	0.91	0.896	0.794	0.867	0.064	0.572	0.401	0.422	0.465	0.093	0.495	0.405	0.465	0.455	0.046	0.015	0.016	0.012	0.015	0.002	0.257	0.207	0.225	0.23	0.025	0.226	0.348	0.313	0.296	0.063	0.015	0.019	0.018	0.017	0.002	0.067	0.084	0.071	0.074	0.009
Caffeic Acid	0.008	0.008	0.007	0.008	0.001	0.006	0.007	0.005	0.006	0.001	0.007	0.005	0.005	0.006	0.001	0.007	0.006	0.007	0.007	0.001	nd	nd	nd	-	-	0.01	0.007	0.006	0.008	0.001	0.006	0.008	0.007	0.007	0.001	nd	nd	nd	-	-	0.007	0.009	0.007	0.008	0.001
Chlorogenic Acid	0.447	0.391	0.49	0.443	0.05	0.592	0.626	0.525	0.581	0.051	0.312	0.391	0.284	0.329	0.055	0.763	0.689	0.822	0.758	0.067	0.023	0.025	0.019	0.022	0.003	0.831	0.966	0.636	0.811	0.166	0.638	0.866	0.555	0.686	0.161	0.034	0.042	0.045	0.04	0.006	0.523	0.55	0.48	0.518	0.036
Cinnamic Acid	0.034	0.031	0.035	0.033	0.004	0.13	0.117	0.112	0.119	0.009	0.076	0.087	0.068	0.077	0.009	0.04	0.031	0.03	0.034	0.005	nd	nd	nd	-	-	nd	nd	nd	-	-	0.016	0.023	0.019	0.02	0.003	0.014	0.02	0.018	0.017	0.003	0.038	0.036	0.038	0.037	0.001
Citric Acid	0.122	0.116	0.154	0.131	0.021	0.103	0.098	0.092	0.098	0.006	0.16	0.212	0.15	0.174	0.033	0.278	0.28	0.256	0.271	0.013	0.146	0.186	0.203	0.179	0.029	0.235	0.354	0.23	0.273	0.07	0.203	0.22	0.206	0.21	0.009	0.11	0.168	0.181	0.153	0.038	0.078	0.075	0.075	0.076	0.002
Coumaric Acid	0.831	0.732	0.85	0.804	0.064	2.307	2.009	1.734	2.017	0.287	1.012	1.176	0.992	1.06	0.101	0.576	0.602	0.549	0.576	0.026	0.562	0.693	0.95	0.735	0.197	0.042	0.048	0.037	0.042	0.006	0.401	0.474	0.373	0.416	0.053	0.164	0.252	0.214	0.21	0.044	1.227	0.996	0.889	1.037	0.173
p-Coumaroylquinic Acid	0.008	0.008	0.011	0.009	0.002	0.005	0.004	0.004	0.004	0.001	0.006	0.008	0.006	0.007	0.00118077	nd	nd	nd	-	-	nd	nd	nd	-	-	nd	nd	nd	-	-	0.005	0.006	0.005	0.005	0.001	nd	nd	nd	-	-	0.024	0.021	0.017	0.021	0.003
Ferulic Acid	0.008	0.009	0.009	0.008	0.000675789	0.015	0.011	0.011	0.012	0.002	0.007	0.007	0.007	0.007	0.001	0.009	0.01	0.009	0.009	0.001	nd	nd	nd	-	-	nd	nd	nd	-	-	0.01	0.012	0.014	0.012	0.002	0.006	0.007	0.006	0.006	0.001	0.012	0.011	0.011	0.011	0.001
Feruloylquinic Acid	0.021	0.032	0.029	0.027	0.005	0.007	0.005	0.006	0.006	0.001	0.005	0.004	0.004	0.005	0.001	0.077	0.101	0.096	0.091	0.013	0.034	0.027	0.03	0.03	0.004	0.006	0.004	0.005	0.005	0.001	0.012	0.013	0.016	0.014	0.002	0.007	0.008	0.006	0.007	0.001	0.037	0.036	0.033	0.035	0.002
Homogentisic Acid/Vanillic Acid	0.004	0.006	0.006	0.006	0.001	0.007	0.005	0.006	0.006	0.001	nd	nd	nd	-	-	0.007	0.006	0.007	0.007	0.001	0.007	0.008	0.009	0.008	0.001	0.005	0.003	0.005	0.004	0.001	0.005	0.006	0.007	0.006	0.001	0.012	0.012	0.008	0.011	0.002	0.008	0.005	0.007	0.007	0.001
2-Hydroxyglutaric Acid	0.016	0.021	0.016	0.018	0.003	0.021	0.016	0.015	0.017	0,003	0.022	0.017	0.02	0.02	0.003	0.018	0.025	0.032	0.025	0.007	0.026	0.021	0.027	0.025	0.003	0.018	0.014	0.019	0.017	0.003	0.023	0.021	0.025	0.023	0.002	0.029	0.022	0.019	0.024	0.005	0.02	0.017	0.021	0.019	0.002
Methylcitric Acid	0.061	0.069	0.055	0.062	0.007	0.095	0.106	0.1	0.1	0,005	0.055	0.06	0.077	0.064	0.011	0.004	0.004	0.006	0.005	0.001	0.004	0.005	0.005	0.005	0.001	0.089	0.082	0.081	0.084	0.004	0.009	0.008	0.007	0.008	0.001	0.132	0.12	0.087	0.113	0.024	0.052	0.051	0.061	0.055	0.006
Pipecolic Acid	0.595	0.645	0.525	0.589	0.06	0.79	0.864	0.878	0.844	0.047	1.2	1.159	1.333	1.231	0.091	0.36	0.31	0.31	0.327	0.029	0.717	0.683	0.628	0.676	0.045	0.375	0.29	0.225	0.297	0.075	0.681	0.64	0.642	0.655	0.023	1.526	1.46	1.131	1.373	0.212	1.487	1.006	1.649	1.381	0.335
PEPTIDES
Cysteinylglycine	0.034	0.037	0.025	0.032	0.006	0.011	0.013	0.016	0.014	0,002	0.022	0.019	0.025	0.022	0.003	0.017	0.016	0.016	0.017	0.001	0.023	0.02	0.015	0.019	0.004	0.02	0.018	0.016	0.018	0.002	0.016	0.018	0.017	0.017	0.001	0.019	0.017	0.014	0.017	0.003	0.033	0.033	0.05	0.039	0.01
Glutathione	0.714	0.778	0.468	0.654	0.164	0.181	0.254	0.296	0.244	0,058	0.377	0.412	0.606	0.465	0.123	0.618	0.66	0.653	0.643	0.023	1.326	0.985	0.922	1.078	0.217	0.361	0.345	0.274	0.327	0.05	0.767	0.682	0.709	0.719	0.044	0.305	0.234	0.252	0.264	0.037	0.763	0.652	1.058	0.824	0.21
Glutathione Oxidized	0.047	0.041	0.036	0.042	0.006	0.069	0.111	0.098	0.093	0,022	0.054	0.053	0.069	0.059	0.009	0.026	0.02	0.017	0.021	0.005	nd	nd	nd	-	-	0.019	0.017	0.013	0.016	0.003	0.026	0.025	0.024	0.025	0.001	0.078	0.085	0.082	0.082	0.003	0.042	0.036	0.051	0.043	0.004
POLAR LIPIDS
Glycerophosphocholine	0.29	0.234	0.184	0.236	0.053	0.111	0.149	0.13	0.13	0.019	0.12	0.101	0.123	0.115	0.012	0.15	0.138	0.137	0.142	0.008	0.863	0.721	0.628	0.737	0.118	0.814	0.624	0.62	0.686	0.111	0.18	0.148	0.174	0.168	0.017	0.295	0.199	0.181	0.225	0.062	0.049	0.043	0.067	0.053	0.012
Phosphocholine	0.143	0.097	0.094	0.111	0.027	0.047	0.083	0.066	0.065	0.018	0.061	0.053	0.062	0.059	0.005	0.038	0.038	0.033	0.036	0.003	0.016	0.014	0.011	0.013	0.003	0.04	0.043	0.037	0.04	0.003	0.064	0.081	0.07	0.072	0.009	0.082	0.063	0.051	0.066	0.015	0.081	0.076	0.065	0.074	0.007
SUGARS, POLYOLS AND PHOSPHATES
Conduritol-β-epoxide	nd	nd	nd	-	-	0.003	0.005	0.004	0.004	0.001	nd	nd	nd	-	-	0.035	0.034	0.036	0.035	0.001	0.071	0.074	0.056	0.067	0.009	0.021	0.012	0.018	0.017	0.005	0.023	0.025	0.025	0.024	0.001	0.005	0.004	0.003	0.004	0.001	0.006	0.004	0.004	0.005	0.001
Fructose-6P/Glucose-6P/Inositol-6P	0.004	0.004	0.004	0.004	0.001	0.005	0.005	0.005	0.005	0.001	0.005	0.005	0.004	0.005	0.001	0.013	0.011	0.013	0.012	0.001	0.015	0.014	0.011	0.013	0.002	0.047	0.036	0.041	0.041	5	0.017	0.016	0.018	0.017	0.001	0.008	0.009	0.008	0.008	0.001	0.009	0.008	0.007	0.008	0.001
Fructose/Galactose/Glucose/Inosositol/Mannose	nd	nd	nd	-	-	nd	nd	nd	-	-	nd	nd	nd	-	-	0.012	0.01	0.01	0.011	0.001	0.073	0.052	0.042	0.056	0.015	nd	nd	nd	-	-	0.007	0.006	0.008	0.007	0.001	nd	nd	nd	-	-	nd	nd	nd	-	-
Raffinose/Melezitose	0.017	0.016	0.015	0.016	0.001	0.006	0.007	0.007	0.007	0.001	0.004	0.005	0.005	0.005	0.001	0.012	0.011	0.011	0.011	0.001	0.012	0.011	0.011	0.011	0.001	0.022	0.024	0.028	0.025	0.003	0.011	0.009	0.011	0.01	0.001	0.015	0.015	0.015	0.015	0.001	0.012	0.008	0.008	0.009	0.002
Sucrose/Maltose/Isomaltose/Trehalose	0.678	0.688	0.764	0.71	0.047	0.621	0.667	0.76	0.683	0.071	0.6	0.823	0.672	0.699	0.114	1.612	1.265	1.788	1.555	0.266	1.061	0.97	1.042	1.024	0.048	2.414	1.992	2.678	2.361	0.346	0.947	0.779	0.907	0.878	0.088	1.552	1.552	1.737	1.614	0.107	1.006	0.707	1.076	0.93	0.196
VITAMINS
Ascorbic Acid	0.007	0.007	0.006	0.006	0.001	nd	nd	nd	-	-	0.006	0.007	0.007	0.007	0.001	0.016	0.009	0.017	0.014	0.004	nd	nd	nd	-	-	nd	nd	nd	-	-	0.024	0.018	0.025	0.022	0.003	nd	nd	nd	-	-	nd	nd	nd	-	-
Niacin	0.057	0.066	0.051	0.058	0.008	0.089	0.106	0.112	0.102	0.012	0.08	0.085	0.079	0.081	0.003	0.084	0.065	0.101	0.083	0.018	0.226	0.159	0.226	0.203	0.039	0.101	0.117	0.145	0.121	0.022	0.12	0.072	0.098	0.096	0.024	0.146	0.175	0.207	0.176	0.03	0.311	0.258	0.244	0.271	0.035
Nicotinamide	0.019	0.018	0.012	0.016	0.004	0.019	0.021	0.021	0.02	0.001	0.021	0.03	0.02	0.024	0.005	0.024	0.015	0.022	0.02	0.0046	0.022	0.025	0.027	0.025	0.003	0.029	0.033	0.034	0.032	0.002	0.025	0.018	0.02	0.021	0.004	0.03	0.03	0.037	0.032	0.004	0.027	0.02	0.028	0.025	0.004
Panthotenic Acid	0.129	0.126	0.078			0.099	0.159	0.157	0.138	0.034	0.076	0.092	0.077	0.082	0.009	0.119	0.095	0.134	0.116	0.02	0.075	0.049	0.069	0.064	0.011	0.046	0.045	0.046	0.046	0.001	0.173	0.137	0.138	0.149	0.02	0.148	0.148	0.17	0.156	0.013	0.118	0.094	0.092	0.101	0.014
Pyridoxine-5-beta-D-glucoside	0.112	0.113	0.078	0.101	0.02	0.06	0.1	0.102	0.087	0.024	0.062	0.068	0.066	0.065	0.003	0.081	0.075	0.081	0.079	0.004	0.02	0.022	0.025	0.023	0.003	0.066	0.06	0.072	0.066	0.006	0.098	0.107	0.094	0.1	0.007	0.128	0.128	0.134	0.13	0.003	0.157	0.142	0.137	0.146	0.011
