# Supplementary material for: Molecular and biochemical characterization of a potato collection with contrasting tuber carotenoid content
Source: PLoS One. 2017 Sep 12;12(9):e0184143. doi: 10.1371/journal.pone.0184143 (PMC5595298; doi:10.1371/journal.pone.0184143)
Supplement: S4 Table — Data represent normalized fold-ISTD values of three replicates (1–3). Averages (AVG) and standard deviations (ST DEV) are further indicated. (XLSX) [file pone.0184143.s010.xlsx]

## Sheet: S4 Table
S4 Table. Levels of xanthophyll mono- and di-esters in potato genotypes measured by LC-APCI-HRMS. Data represent normalized fold-ISTD values of three replicates (1-3). Averages (AVG) and standard deviations (ST DEV) are further indicated.
Fold ISTD/DW	Fontane	Fontane	Fontane	Fontane	Fontane	Laura	Laura	Laura	Laura	Laura	E60/1	E60/1	E60/1	E60/1	E60/1	Melrose	Melrose	Melrose	Melrose	Melrose	Mayan Gold	Mayan Gold	Mayan Gold	Mayan Gold	Mayan Gold	Daifla	Daifla	Daifla	Daifla	Daifla	S. Chaco	S. Chaco	S. Chaco	S. Chaco	S. Chaco	Andean Sun	Andean Sun	Andean Sun	Andean Sun	Andean Sun	Papapura	Papapura	Papapura	Papapura	Papapura	ISCI105/7-8	ISCI105/7-8	ISCI105/7-8	ISCI105/7-8
	1	2	3	avg	st dev	1	2	3	avg	st dev	1	2	3	avg	st dev	1	2	3	avg	st dev	1	2	3	avg	st dev	1	2	3	avg	st dev	1	2	3	avg	st dev	1	2	3	avg	st dev	1	2	3	avg	st dev	1	2	3	avg
Neoxanthin-myristate	0.248122	0.26158	0.245706	0.252	0.0085	1.04379	1.10762	0.751476	0.968	0.1895**	0.186052	0.240216	0.222769	0.216	0.0277	0.29774	0.274698	0.334169	0.302	0.0299*	0.225372	0.213272	0.219581	0.219	0.0091	0.00671624	0.00865415	ND	0.008	0.0014				ND					ND					ND					ND
Violaxanthin-myristate	0.399634	0.381254	0.387435	0.389	0.0093	0.444434	0.432687	0.259368	0.379	0.1036	0.256026	0.311163	0.286533	0.285	0.0276	0.321849	0.332689	0.209999	0.288	0.0679	0.108609	0.100588	0.105748	0.105	0.0044				ND					trace					ND					ND					ND
9-cis-violaxanthin-myristate	0.0488682	0.0491703	0.0493044	0.049	0.00022	0.0774313	0.064652	0.0432429	0.062	0.0172	0.0330165	0.0485149	0.0446736	0.042	0.0081	0.0305605	0.0378838	0.0373994	0.035	0.0041	0.0205257	0.0267932	0.0236595	0.024	0.0036**	0.0617875	0.0593419	0.0588537	0.059	0.0016	0.0125393	0.0130329	0.0104987	0.012	0.0013**	0.0334251	0.0265579	0.0249746	0.028	0.0045**	0.0626237	0.049387		0.056	0.0093	ND	0.0355764	0.0440206	0.04
Lutein-myristate	0.0726597	0.0785361	0.0770145	0.076	0.0031	0.175427	0.17132	0.10341	0.15	0.0404	ND	0.0458499	0.0362922	0.041	0.0067	0.0927615	0.119282	0.138065	0.117	0.0227	0.0594204	0.0564925	ND	0.058	0.0021				ND					ND					ND					ND		0.352972	0.228023	0.265598	0.282
Zeaxanthin-myristate				ND					ND					ND					ND					ND					ND					ND		0.582794	0.551649	0.52434	0.553	0.0292	0.0886136	0.0787644		0.084	0.0069				ND
Violaxanthin-dimyristate	0.268265	0.438991	0.366896	0.358	0.0857	0.93602	0.820827	0.7985	0.852	0.0738	0.231378	0.239762	0.248428	0.24	0.0085	0.345867	0.37733	0.432885	0.385	0.0441	0.335698	0.415106	0.372402	0.374	0.0397				trace					ND		0.00444225		0.00539679	0.005	0.0007				ND		0.0219077	0.0189375	0.0165646	0.019
9-cis-violaxanthin-dimyristate	0.916152	1.36893	1.26097	1.182	0.2365	1.89204	1.84576	1.57722	1.772	0.1699	0.673992	0.738813	0.705505	0.706	0.0324	0.850474	1.04795	1.12863	1.009	0.1431	0.50223	0.606258	ND	0.554	0.0734				trace					trace					ND					ND		0.0196516	0.0163586	0.0169481	0.018
Violaxanthin-palmitate-myristate	0.497179	0.858733	0.698651	0.685	0.1811	0.74542	0.670736	0.687121	0.701	0.0392	0.575589	0.575685	0.534593	0.562	0.0236	0.498372	0.565412	0.618612	0.561	0.0602	0.199738	0.218058	0.201898	0.207	0.0159				ND					ND					ND					ND					ND
Zeaxanthin/lutein-dimyristate	0.00249636	0.0149657	0.00766753	ND		0.00542446	0.01279	0.0178299	0.015	0.0062				ND		0.0246417	0.0159295	0.0186038	0.02	0.0044				ND					ND					ND		0.0592189	0.0667619	0.0608611	0.062	0.0039				ND		0.0514007	0.0551243	0.057679	0.055
Antheraxanthin-dimyristate	0.368726	0.647619	0.564902	0.527	0.1432**	0.601354	0.616176	0.729616	0.649	0.0701**	0.49136	0.398206	0.414993	0.435	0.0549	0.557075	0.565121	0.630203	0.584	0.0401	0.509359	0.609809	0.575892	0.565	0.0551	0.0137866	0.0174113	0.014727	0.015	0.0018				ND		0.110767	0.107153	0.113081	0.11	0.0029	0.0282644	0.0207443		0.025	0.0053	0.204679	0.184227	0.20645	0.198
Neoxanthin-dipalmitate	0.151589	0.277611	0.234751	0.221	0.0641	0.227046	0.236196	0.272829	0.245	0.0242	0.284488	0.211556	0.211825	0.236	0.0421	0.18895	0.189837	0.238738	0.206	0.02849	0.0914851	0.0974191	0.0944521	0.094	0.0039				ND					ND					ND					ND					ND
Antheraxanthin-palmitate-myristate	0.0825467	0.151912	0.134504	0.123	0.0361	0.0521629	0.0545251	0.0718681	0.06	0.0107	0.16948	0.11126	0.123336	0.135	0.0307**	0.104832	0.0862056	0.104151	0.098	0.0105**	0.0556869	0.0676215	ND	0.062	0.0084**				ND					ND					ND					ND					ND
[truncated: 1 more columns]
