# Supplementary material for: Molecular and biochemical characterization of a potato collection with contrasting tuber carotenoid content
Source: PLoS One. 2017 Sep 12;12(9):e0184143. doi: 10.1371/journal.pone.0184143 (PMC5595298; doi:10.1371/journal.pone.0184143)
Supplement: S5 Table — (XLSX) [file pone.0184143.s011.xlsx]

## Sheet: S5 Table
S5 Table. List of the primers used for the real-time PCR analysis of the carotenoid pathway genes.
Gene	FW primer	REV primer
PSY1	5’-TCTTGAAACAAAGAAGCCAAGAA-3’	5’-ACCCACTTTCCCTTCTGTAGA-3’
PSY2	5’-CCCTGCCTGTGCTAATTCAT-3’	5’-CTGAATCAAAGGCAACGACA-3’
PDS	5’-CCCTTGCAAAGATCCCCTAT-3’	5’-CCGGCCAACAAGTAACTCAT-3’
LCY-b	5’-GGGTTGTTGTGGATCTTGCT-3’	5’-TCATCCACCCAAACACCATA-3’
LCY-e	5’-GTGATTCCCTGCAGGTTTGT-3’	5’-CTCGGGTCAAATGGATTGTT-3’
CHY2	5’-CCATAACGAATGCTGTTCCA-3’	5’-AAGTAAGGCACGTTGGCAAT-3’
ZEP	5’-CTGCATCACTGGTCAAAGGA-3’	5’-CTTCTCCCCATCATCCTCAA-3’
EF1-a	5’-ACCACTGGTGGTTTTGAAGC-3’	5’-TGGAGTACTTGGGGGTGGTA-3’
