# Supplementary material for: Molecular and biochemical characterization of a potato collection with contrasting tuber carotenoid content
Source: PLoS One. 2017 Sep 12;12(9):e0184143. doi: 10.1371/journal.pone.0184143 (PMC5595298; doi:10.1371/journal.pone.0184143)
Supplement: S6 Table — Data are the average ± stdev of 3 biological replicates. Asterisks indicate significant variation in an ANOVA plus Tukey's t-test (*: p ≤ 0.05;**: p ≤ 0.01). nd: not detectable. (XLSX) [file pone.0184143.s012.xlsx]

## Sheet: S6 Table
S6 Table. Carotenoid composition of different potato genotypes over two different growth seasons, determined by LC-PDA-HRMS. Data are the average ± stdev of 3 biological replicates. Asterisks indicate significant variation in an ANOVA plus Tukey's t-test (*: p ≤ 0.05;**: p ≤ 0.01). nd: not detectable.
		μg/gr DW
Harvest	Sample	lutein	β-carotene	zeaxanthin	antheraxanthin	9-cis-violaxnthin	violaxanthin	luteoxanthin	neoxanthin	other carotenoids	xanthophyll esters
2011	Fontane	1.773 ± 0.283	nd	1.521 ± 0.233	3.501 ± 0.557	0.015 ± 0.009	1.051 ± 0.191	0.054 ± 0.001	0.399 ± 0.072	1.307 ± 0.011	5.432 ± 0.963
2012		2.073 ± 0.063	0.357 ± 0.062	1.898 ± 0.086	2.339 ± 0.025	0.093 ± 0.006	0.433 ± 0.010	0.166 ± 0.042	0.888 ± 0.028	4.002 ± 0.809	0.355 ± 0.082
2011	Laura	4.60 ± 0.153**	0.299 ± 0.046	1.773 ± 0.058	5.180 ± 0.249**	0.358 ± 0.027	5.150 ± 0.175*	0.429 ± 0.081	1.555 ± 0.035	3.65 ± 0.621**	6.774 ± 0.503
2012		4.451 ± 0.186	0.759 ± 0.068	2.279 ± 0.074	4.557 ± 0.318	0.496 ± 0.025	2.718 ± 0.248	0.999 ± 0.049	1.525 ± 0.126	4.252 ± 0.443	2.982 ± 0.043
2011	E60/1	2.769 ± 0.142	nd	2.383 ± 0.123	9.720 ± 0.42**	0.242 ± 0.014	4.628 ± 0.186	0.303 ± 0.011	0.697 ± 0.012	3.088 ± 0.289	7.013 ± 0.604
2012		2.168 ± 0.185	0.161 ± 0.026	1.175 ± 0.064	6.524 ± 0.166	0.435 ± 0.026	3.188 ± 0.110	0.797 ± 0.199	0.701 ± 0.029	0.329 ± 0.059	4.448 ± 0.070
2011	Melrose	1.732 ± 0.075	0.351 ± 0.023	2.139 ± 0.118	2.851 ± 0.125**	0.116 ± 0.005	3.329 ± 0.066	0.414 ± 0.024	0.357 ± 0.008	3.073 ± 0.349	10.335 ± 0.721
2012		2.021 ± 0.062	0.275 ± 0.073	4.951 ± 0.264	3.818 ± 0.116	0.110 ± 0.013	1.223 ± 0.009	0.259 ± 0.01	0.409 ± 0.007	2.249 ± 0.544	4.954 ± 0.535
2011	Mayan Gold	4.290 ± 0.164**	nd	3.454 ± 0.184	8.020 ± 0.437**	0.404 ± 0.012	7.528 ± 0.301	0.59 ± 0.039**	1.272 ± 0.041	2.764 ± 0.21	6.585 ± 1.275
2012		3.320 ± 0.086	nd	2.102 ± 0.092	11.376 ± 0.272	0.6 ± 0.02	5.388 ± 0.153	0.833 ± 0.012	1.38 ± 0.001	4.025 ± 0.249	0.311 ± 0.025
2011	S.chaco	0.382 ± 0.072	0.174 ± 0.014	nd	0.069 ± 0.013**	0.065 ± 0.009	0.556 ± 0.012	0.086 ± 0.012	0.157 ± 0.021	nd	nd
2012		0.301 ± 0.035	0.074 ± 0.016	0.037 ± 0.006	0.107 ± 0.021	0.048 ± 0.011	0.392 ± 0.288	0.127 ± 0.032	0.161 ± 0.052	nd	nd
2011	Daifla	2.716 ± 0.154	0.242 ± 0.048	0.181 ± 0.021	0.470 ± 0.049**	nd	0.197 ± 0.008	0.138 ± 0.018	0.306 ± 0.033	0.173 ± 0.018	nd
2012		2.254 ± 0.015	0.127 ± 0.002	0.254 ± 0.007	0.361 ± 0.023	0.011 ± 0.001	0.140 ± 0.016	0.047 ± 0.005	0.358 ± 0.012	0.163 ± 0.027	nd
2011	Andean Sunside	0.979 ± 0.067	nd	18.23 ± 1.624**	0.841 ± 0.049**	nd	0.068 ± 0.007	0.061 ± 0.005	nd	0.511 ± 0.057	0.401 ± 0.026**
2012		1.744 ± 0.144	nd	13.013 ± 0.129	0.985 ± 0.069	0.072 ± 0.006	0.099 ± 0.014	0.225 ± 0.032	nd	0.796 ± 0.125	0.760 ± 0.098
2011	Papapura	2.368 ± 0.136	nd	22.231 ± 1.737**	2.65 ± 0.156**	0.081 ± 0.003	0.641 ± 0.021	nd	0.142 ± 0.006	1.11 ± 0.131	nd
2012		2.183 ± 0.075	nd	20.282 ± 0.018	1.111 ± 0.282	0.032 ± 0.004	0.095 ± 0.009	0.157 ± 0.004	0.031 ± 0.003	0.632 ± 0.116	0.037 ± 0.003
2011	Isci 105/7-8	0.951 ± 0.132	0.129 ± 0.004	13.02 ± 0.832**	1.590 ± 0.164**	nd	0.170 ± 0.022**	nd	0.058 ± 0.01	0.51 ± 0.088	0.420 ± 0.025**
2012		1.471 ± 0.147	0.362 ± 0.045	13.014 ± 0.057	2.061 ± 0.249	0.069 ± 0.002	0.265 ± 0.02	0.208 ± 0.006	0.08 ± 0.015	0.277 ± 0.072	0.194 ± 0.042
