# Supplementary material for: Molecular and biochemical characterization of a potato collection with contrasting tuber carotenoid content
Source: PLoS One. 2017 Sep 12;12(9):e0184143. doi: 10.1371/journal.pone.0184143 (PMC5595298; doi:10.1371/journal.pone.0184143)
Supplement: S7 Table — Esters were identified on the basis of their PDA spectra, accurate mass and chemical formula, calculating xanthophylls mono-/di- esters accurate masses, using a mass error < 2ppm. RT, Retention Time; Abs, absorption at λmax nanometers (nm). Ion intensities are expressed as fold Internal standard (ISTD,α-tocopherol-acetate) and values are the avg ± stdev from 3 Technical replicates. ND: not detectable. (XLSX) [file pone.0184143.s013.xlsx]

## Sheet: S7 Table
S7 Table. Identification of xanthophyll mono- and di-esters and their levels, measured by LC-APCI-HRMS. Esters were identified on the basis of their PDA spectra, accurate mass and chemical formula, calculating xanthophylls mono-/di- esters accurate masses, using a mass error < 2ppm. RT, Retention Time; Abs, absorption at λmax nanometers (nm). Ion intensities are expressed as fold Internal standar…
	Formula	RT (min)	Monoisotopic Mass	Detected Mass	Abs (nm)	Adduct	FONTANE		LAURA		E60/1		MELROSE		MAYAN GOLD		DAIFLA		S. CHACO		A. SUN		PAPAPURA		ISCI105_7-8
							avg	st dev	avg	st dev	avg	st dev	avg	st dev	avg	st dev	avg	st dev	avg	st dev	avg	st dev	avg	st dev	avg	st dev
Neoxanthin-myristate	C54H83O5	6.21	810.617	811.624	418, 441, 469	[M+H]+	0.252	0.009*	0.968	0.19**	0.216	0.028	0.302	0.03*	0.219	0.009	0.008	0.001	ND		ND		ND		ND
Violaxanthin-myristate	C54H83O5	6.5	810.617	811.624	416, 436, 465	[M+H]+	0.389	0.009	0.379	0.104	0.285	0.028	0.288	0.068	0.105	0.006	ND		trace		ND		ND		ND
9-cis-violaxanthin-myristate	C54H83O5	6.63	810.617	811.624	416, 438, 465	[M+H]+	0.049	0.0002	0.062	0.017	0.042	0.008	0.035	0.004	0.024	0.004**	0.06	0.002	0.012	0.001**	0.028	0.005**	0.056	0.009	0.04	0.006
Lutein-myristate	C54H83O3	7.36	778.626	779.634	442, 469	[M+H]+	0.076	0.003	0.15	0.04	0.041	0.007	0.117	0.023	0.058	0.002	ND		ND		ND		ND		0.282	0.064
				551.425		[M+H-myristate]+
Zeaxanthin-myristate	C54H83O3	7.36	778.626	779.634	450, 476	[M+H]+	ND		ND		ND		ND		ND		ND		ND		0.553	0.029	0.084	0.007	ND
				551.425		[M+H-myristate]+
Violaxanthin-dimyristate	C68H109O6	7.58	1020.82	1021.82	418, 439, 468	[M+H]+	0.358	0.086	0.852	0.074	0.24	0.009	0.385	0.044	0.374	0.055	trace		ND		0.005	0.001	ND		0.019	0.003
	C54 H81 O4			793.614		[M+H-1myristate]+
	C40 H53 O2			565.404		[M+H-2myristate]+
9-cis-violaxanthin-dimyristate	C68H109O6	7.7	1020.82	1021.82	415, 437, 465	[M+H]+	1.182	0.236	1.772	0.17	0.706	0.032	1.009	0.143	0.554	0.074	trace		trace		ND		ND		0.018	0.002
Violaxanthin-palmitate-myristate	C70H112O6	7.92	1048.85	1049.85	416, 439, 466	[M+H]+	0.685	0.181	0.701	0.039	0.562	0.024	0.561	0.06	0.207	0.016	ND		ND		ND		ND		ND
				775.604		[M+H-palmitate]+
				803.635		[M+H-myristate]+
Zeaxanthin/lutein-dimyristate	C68H109O4	8.47	988.825	989.833	-	[M+H]+	ND		0.015	0.004	ND		0.02	0.004	ND		ND		ND		0.062	0.004	ND		0.055	0.003
				761.623		[M+H-myristate]+
Antheraxanthin-dimyristate	C68H109O5	8.01, 8.18	1004.82	1005.83	445, 469	[M+H]+	0.527	0.143**	0.649	0.07**	0.435	0.05	0.584	0.04	0.565	0.079	0.015	0.002	ND		0.11	0.003	0.025	0.005	0.198	0.012
				777.619		[M+H-myristate]+
Neoxanthin-dipalmitate	C72H117O6 + H	8.13	1076.88	1077.89	442, 469	[M+H]+	0.221	0.064	0.245	0.024	0.236	0.042	0.206	0.028	0.094	0.004	ND		ND		ND		ND		ND
				821.645		[M+H-palmitate]+
Antheraxanthin-palmitate-myristate	C70H112O5	8.41	1032.85	1033.86	442, 469	[M+H]+	0.123	0.036	0.06	0.011	0.135	0.031**	0.098	0.011**	0.062	0.008**	ND		ND		ND		ND		ND
				777.619		[M+H-palmitate]+
