# Supplementary material for: Molecular and biochemical characterization of a potato collection with contrasting tuber carotenoid content
Source: PLoS One. 2017 Sep 12;12(9):e0184143. doi: 10.1371/journal.pone.0184143 (PMC5595298; doi:10.1371/journal.pone.0184143)
Supplement: S9 Table — Non polar metabolites were identified on the basis of their accurate mass (Detected mass, m/z). Ion intensities are expressed as fold Internal standard. Data are the avg ± stdev from 3 biological replications. RT: Retention Time (min); nd: not detectable. Asterisks indicate significant variation in an ANOVA plus Tukey's t-test (*: p ≤ 0.05;**: p ≤ 0.01). nd: not detectable. (XLSX) [file pone.0184143.s015.xlsx]

## Sheet: S9 Table
S9 Table. Identification and levels of non-polar metabolites in potato genotypes, measured by LC-APCI-HRMS. Non polar metabolites were identified on the basis of their accurate mass (Detected mass, m/z). Ion intensities are expressed as fold Internal standard. Data are the avg ± stdev from 3 biological replications. RT: Retention Time (min); nd: not detectable. Asterisks indicate significant vari…
	Monoisotopic mass	Detected Mass	Adduct	RT	Fontane	Fontane	Laura	Laura	E60/1	E60/2	Melrose	Melrose	Mayan Gold	Mayan Gold	Daifla	Daifla	S. chacoense	S. chacoense	Andean Sunside	Andean Sunside	Papapura	Papapura
Fold ISTD/DW					avg	st dev	avg	st dev	avg	st dev	avg	st dev	avg	st dev	avg	st dev	avg	st dev	avg	st dev	avg	st dev
Tocochromanols
alpha-Tocopherol	430.381	431.389	[M+H]+	2.87	0.006	0.0002	0.006	0.001	0.005	0.001	0.006	0.001	0.004	0.0002	0.006	0.0002	0.004	0.0004	0.006	0.001	0.006	0.0003
alpha-tocopherol-quinone	447.384	448.391	[M+H]+	3.5	0.077	0.013	0.053	0.006	0.047	0.008	0.071	0.006	0.048	0.002	0.054	0.008	0.046	0.002	0.009	0.001**	0.015	0.002**
b-/g-tocotrienol	410.318	411.325	[M+H]+	1.7	0.015	0.003	0.012	0.002	nd		0.005	0.0003*	0.01	0.001	0.001	0.0003	0.016	0.004*	0.014	0.002*	0.008	0.002
d-tocopherol	402.35	403.357	[M+H]+	1.66	0.012	0.002	0.007	0.001	0.008	0.002	0.011	0.002	0.005	0.0003*	0.01	0.001	0.004	0.0003**	nd	-	nd	-
Quinons
plastoquinol-9	750.631	751.638	[M+H]+	6.2	0.02	0.004	0.044	0.009**	0.012	0.001*	0.018	0.004	nd	-	0.021	0.001	0.02	0.005	0.042	0.004**	0.021	0.005
menaquinone-8	716.553	717.561	[M+H]+	2.6	0.035	0.005	0.059	0.015	0.039	0.007	0.028	0.0003	0.04	0.003	0.039	0.004	0.004	0.001**	0.05	0.007	0.005	0.001*
menaquinone-8 isomer	716.553	717.561	[M+H]+	3.6	0.005	0.003	0.005	0.001	0.006	0.001	0.004	0.002	0.006	0.0002	0.005	0.001	0.001	0.001	0.005	0.0007	0.003	0.001
phylloquinone	450.35	451.357	[M+H]+	3.7	0.005	0.001**	0.044	0.006	0.002	0.001**	0.003	0.0003**	0.09	0.001**	0.033	0.001	0.01	0.002**	0.023	0.006	0.019	0.004*
plastoquinone	748.616	749.624	[M+H]+	6.6	0.027	0.004**	0.025	0.007**	0.019	0.003**	0.01	0.002**	0.045	0.007**	0.095	0.001	0.125	0.02	0.194	0.008**	0.071	0.009
ubiquinone-8	726.559	727.566	[M+H]+	6.7	0.005	0.001	nd	-	nd	-	nd	-	nd	-	0.006	0.001	0.007	0.001	0.014	0.001**	0.006	0.001
ubiquinone-10	862.684	863.691	[M+H]+	6.5	0.956	0.101	1.202	0.247	0.778	0.136	0.655	0.157	0.714	0.067	1.066	0.017	0.941	0.12	1.851	0.06**	0.958	0.088
ubiquinone-9	794.621	795.629	[M+H]+	7	0.053	0.005	0.118	0.027	0.039	0.004	0.048	0.006	0.047	0.001	nd	-	0.017	0.003	0.011	0.001	0.004	0.001
Sterols
d-5-avenasterol	412.37	413.378	[M+H]+	3.6	0.041	0.001	0.038	0.003	0.04	0.005	0.04	0.001	0.037	0.003	0.039	0.001	0.04	0.002	0.04	0.002	0.039	0
beta-sitosterol	414.386	397.383	[M+H]+	5.1	2.322	0.322*	2.898	0.511	2.642	0.589	1.467	0.038**	2.285	0.052*	4.95	0.037	0.747	0.132**	3.141	0.703	0.625	0.073**
Triterpene
squalene	410.391	411.398	[M+H]+	8.1	0.023	0.005	0.044	0.008**	0.012	0.002	0.021	0.003	0.019	0.005	0.016	0.002	0.002	0.0001*	0.021	0.001	0.003	0.0001
Fatty acid
myristoleic_Acid	226.193	227.201	[M+H]+	0.9	0.0032699	0.000487498	0.002	0.0006*	0.0104976	0.00278757	0.0104049	0.00304881	0.00929296	0.0023539	0.0113065	0.00303761	0.0106426	0.00244612	0.00897761	0.000389591	0.00650316	0.00593839
oxo-nonadecanoic acid	312.266	313.274	[M+H]+	1.2	0.006	0.001*	0.045	0.008*	0.015	0.003	0.006	0.001*	0.081	0.008**	0.017	0.003	0.004	0.0001*	0.016	0.001	0.004	0.001*
hydroxy-octadecanoic acid	298.251	299.258	[M+H]+	1.1	5.659	0.951	11.729	0.484**	7.509	1.311	4.541	0.684	5.229	0.192	6.305	0.586	1.603	0.314**	8.809	0.921	5.404	0.066
11c-Eicosenoic_Acid	310.287	311.295	[M+H]+	2.1	0.013	0.002	0.008	0.002	0.012	0.001	0.014	0.001	0.013	0.0002	0.014	0.003	0.016	0.003	0.01	0.001	0.015	0.004
linoleic Acid	280.24	281.248	[M+H]+	0.9	0.017	0.002	0.045	0.014**	0.005	0.0002	0.013	0.003	0.013	0.001	0.01	0.002	0.031	0.008*	0.008	0.002	0.009	0.001
linolenic Acid	278.225	279.232	[M+H]+	0.7	nd	-	0.231	0.057	0.339	0.071	nd	-	0.039	0.009	nd	-	0.487	0.068	0.221	0.002	0.139	0.037
palmitoleic acid	254.225	255.232	[M+H]+	1.3	0.004	0.001	0.005	0.001	0.004	0.001	0.004	0.001	0.004	0.001	0.004	0.0001	0.003	0.0001	0.007	0.001	0.004	0.0002
octadecenoic acid	282.256	283.263	[M+H]+	1.7	0.003	0.0005	0.004	0.001	0.003	0.0004	0.003	0.0001	0.002	0	0.003	0.001	0.003	0.0001	0.003	0.001	0.003	0.0001
methyl-linoleate	294.256	295.263	[M+H]+	1.4	0.058	0.009	0.09	0.027	0.091	0.013	0.092	0.002	0.065	0.007	0.055	0.012	0.018	0.002	0.092	0.008	0.049	0.015
ricinoleate	297.244	295.264	[M+H]+	2.2	0.005	0.001	0.003	0.0001	0.002	0.001	0.003	0.001	0.005	0.001	0.009	0.002	0.015	0.003	0.009	0.003	0.003	0.0002
palmitic acid	256.24	257.248	[M+H]+	1	0.00278224	0.000553229	0.0128032	0.004*	0.00638257	0.00117361	0.00839985	0.002	0.00611655	0.000914288	0.0015265	0.000349299	0.00150748	0.000623159	0.00390118	0.00094733	0.0032034	0.00289108
Phospholipids
l-alpha-phosphatidylcholine	759.578	761.589	[M+H]+	6.1	0.002	0.002	0.001	0.001	nd	-	nd	-	0.001	0.0001	nd	-	nd	-	0.012	0.004	nd	-
Diacylglycerols
DG(19:0-22:3-0:0)	688.601	689.609	[M+H]+	1.8	nd	-	0.013	0.001	0.006	0.001*	0.01	0.001	0.023	0.003*	0.018	0.0001	nd	-	0.054	0.007**	nd	-
MGDG(18:3-18:3)	774.528	775.535	[M+H]+	1	0.002	0.001**	0.003	0.001**	nd	-	0.002	0	0.002	0.001	0.003	0.0002	0.004	0.001	0.006	0.001**	0.001	0.0001*
MGDG (18:2-18:3)	776.544	777.551	[M+H]+	1.8	0.046	0.014	0.017	0.003*	0.024	0.006	0.059	0.006	0.048	0.002	0.06	0.003	0.005	0.001	0.023	0.007	0.004	0.0002*
MGDG (18:1-16:2)	752.544	753.551	[M+H]+	1.98	0.009	0.001	0.01	0.001	0.008	0.002	0.007	0.001	nd	-	0.008	0.001	nd	-	0.002	0.0001	0.001	0.0001**
Di-/tri-glycerides
cis-9-1.2-diolein(c18:1)	620.538	621.546	[M+H]+	4.2	0.008	0.001	0.012	0.002	0.013	0.002	0.011	0	nd	-	0.011	0.001	0.014	0.003	0.011	0	nd	-
cis-9-triolein(c18:1)	884.783	885.791	[M+H]+	7.7	0.023	0.003	0.014	0.004	0.049	0.007**	0.01	0.002	0.052	0.004**	0.012	0.001	0.02	0.002	0.049	0.003**	0.011	0.002
