# Supplementary material for: Molecular and biochemical characterization of a potato collection with contrasting tuber carotenoid content
Source: PLoS One. 2017 Sep 12;12(9):e0184143. doi: 10.1371/journal.pone.0184143 (PMC5595298; doi:10.1371/journal.pone.0184143)
Supplement: S10 Table — Semi-polar metabolites were identified on the basis of their accurate mass (Detected mass, m/z). Ion intensities are expressed as fold Internal standard. Data are the avg ± stdev from 3 biological replications. RT: Retention Time (min); nd: not detectable. Asterisks indicate significant variation in an ANOVA plus Tukey's t-test (*: p ≤ 0.05;**: p ≤ 0.01). nd: not detectable. (XLSX) [file pone.0184143.s016.xlsx]

## Sheet: S10 Table
S10 Table. Identification and levels of semi-polar metabolites in potato genotypes, measured by LC-ESI-HRMS. Semi-polar metabolites were identified on the basis of their accurate mass (Detected mass, m/z). Ion intensities are expressed as fold Internal standard. Data are the avg ± stdev from 3 biological replications. RT: Retention Time (min); nd: not detectable. Asterisks indicate significant va…
Fold ISTD/DW	Monoisotopic mass	Detected Mass	Adduct	RT	Fontane		Laura		E60/1		Melrose		Mayan Gold		S. chacoense		Daifla		Andean Sunside		Papapura
ALKALOIDS AND SAPONINS					AVG	ST.DEV.	AVG	ST.DEV.	AVG	ST.DEV.	AVG	ST.DEV.	AVG	ST.DEV.	AVG	ST.DEV.	AVG	ST.DEV.	AVG	ST.DEV.	AVG	ST.DEV.
Alpha-Chaconine	851.503	852.511	[M+H]+	32.5	2.167	0.316**	3.658	0.579**	0.967	0.169	1.094	0.035	0.033	0.007**	37.663	1.081**	0.827	0.049	0.073	0.012**	1.254	0.168**
Alpha-Solanine	867.498	868.506	[M+H]+	32.3	0.763	0.043**	1.227	0.353**	0.452	0.054**	0.464	0.039*	0.07	0.014**	29.592	8.247**	0.223	0.031	0.034	0.006**	0.488	0.054**
Alpha-Solasonine	883.493	884.499	[M+H]+	28.2	nd	-	0.023	0.002**	nd	-	nd	-	nd	-	0.04	0.004**	nd	-	nd	-	nd	-
Anguivioside XV	1046.53	1047.54	[M+H]+	33.3	0.011	0.001**	0.03	0.007**	0.013	0.001**	0.018	0.005**	nd	-	0.09	0.007**	nd	-	nd	-	nd	-
Calystegine A3	159.09	160.297	[M+H]+	4.7	0.192	0.006**	0.056	0.008**	0.134	0.006**	0.196	0.057**	0.17	0.012**	0.575	0.010*	1.008	0.148	0.265	0.062**	0.059	0.006**
Calystegine B1 or B2	175.084	176.092	[M+H]+	4.6	0.097	0.008*	0.015	0.001**	0.037	0.004	0.039	0.002	0.005	0.001**	0.478	0.084**	0.041	0.007	0.045	0.013	0.027	0.005*
Concinnoside D	937.503	938.511	[M+H]+	33.9	0.008	0.001**	0.054	0.003**	0.021	0.004**	0.02	0.002**	0.005	0.001**	nd	-	nd	-	nd	-	0.03	0.002**
Hernariasaponin	1216.55	1217.56	[M+H]+	40.3	0.009	0.001	0.008	0.001*	0.006	0.002	0.005	0.001	0.004	0.001	0.01	0.002*	0.007	0.001	0.009	0.001**	0.007	0.001*
Pennogenin Tetraglycoside	1030.53	1031.54	[M+H]+	33.6	0.044	0.007**	0.054	0.005**	0.01	0.002	0.089	0.008**	nd	-	0.04	0.005**	0.008	0.001	nd	-	nd	-
AMIDES
N1,N10-bis(dihydrocaffeoyl)spermidine	473.253	474.261	[M+H]+	21.7	nd	-	nd	-	nd	-	0.006	0.001	0.012	0.002	0.029	0.005**	0.012	0.001	nd	-	0.03	0.006**
N-Caffeoylputrescine	250.132	251.139	[M+H]+	16.3	0.029	0.004*	0.184	0.052**	0.042	0.002**	0.007	0.001	nd	-	0.027	0.005**	0.008	0.001	0.027	0.002**	0.012	0.002**
Feruloylputrescine	264.147	265.155	[M+H]+	18.7	0.015	0.003*	0.246	0.055**	0.074	0.008**	0.025	0.007	0.077	0,012*	0.004	0.001**	0.037	0.004	0.09	0.026**	0.015	0.001**
AMINES
N-Acetylglucosamine	221.09	260.053	[M+K]+	4.9	nd	-	0.003	0.001	nd	-	nd	-	0.006	0.001**	nd	-	nd	-	nd	-	0.004	0.001**
Allantoin	158.044	159.051	[M+H]+	4.9	0.015	0.00128276	0.004	0.001*	0.013	0.002**	nd	-	0.026	0.003	0.007	0.001**	0.02	0.001	0.011	0.001**	0.008	0.001**
O-Phosphorylethanolamine	141.019	142.026	[M+H]+	3.3	nd	-	nd	-	nd	-	nd	-	0.007	0.001	nd	-	0.004	0.001	nd	-	nd	-
Spermidine	145.158	146.165	[M+H]+	4.4	0.015	0.002	0.025	0.006	0.024	0.00182071	0.022	0.005	0.006	0.001**	0.024	0.004	0.018	0.002	0.031	0.005	0.014	0.001**
Tyramine	137.084	138.091	[M+H]+	3.3	nd	-	0.009	0.001**	nd	-	nd	-	0.091	0.007**	0.008	0.001**	nd	-	nd	-	nd	-
AMINOACIDS
Alanine	89.0477	128.01083	[M+K]+	5.7	0.128	0.01	0.083	0.013	0.188	0.021*	0.124	0.011	0.117	0.017	0.4	0.032**	0.088	0.004	0.173	0.011*	0.13	0.018
Arginine	174.112	175.119	[M+H]+	3.2	0.857	0.052	1.311	0.059**	0.942	0.198	0.769	0.166	0.679	0.09	1.19	0.203**	0.638	0.06	0.236	0.033**	0.723	0.049
Asparagine	132.053	133.061	[M+H]+	4.2	0.675	0.033	0.539	0.035*	1.203	0.136	1.064	0.1	1.528	0.066	0.251	0.046**	0.959	0.067	0.348	0.056**	1.039	0.118
Aspartate	133.038	134.045	[M+H]+	3.1	0.064	0.01	0.054	0.004	0.043	0.008**	0.136	0.013**	0.021	0.006*	0.144	0.021**	0.067	0.004	0.101	0.027	0.066	0.006
Glutamate	147.053	148.06	[M+H]+	3	0.256	0.022*	0.194	0.034**	0.406	0.023	0.293	0.054*	0.564	0.076	0.367	0.055	0.376	0.016	0.383	0.054	0.368	0.044
Glutamine	146.069	147.076	[M+H]+	2.9	0.358	0.036	0.448	0.102	0.309	0.069	0.375	0.045	0.221	0.023**	0.019	0.005**	0.363	0.075	0.295	0.034	0.287	0.024
Glycine-Betaine	117.079	118.086	[M+H]+	5.1	2.219	0.491	4.022	0.276	2.695	0.734	3.103	0.274	3.27	0.357	0.092	0.013**	2.329	0.64	2.364	0.173	2.004	0.002
Histidine	155.069	156.076	[M+H]+	4.2	0.087	0.023	0.161	0.030*	0.118	0.02	0.164	0.017	0.149	0.019*	0.013	0.001**	0.097	0.02	0.032	0.004**	0.136	0.037
Isoleucine or Leucine	131.095	132.102	[M+H]+	4.7	2.258	0.207*	5.578	1.141	2.78	0.351*	4.582	0.509	5.672	0.183	0.585	0.062**	4.026	0.498	3.068	0.127	4.634	0.772
Lysine	146.106	147.113	[M+H]+	2.6	0.102	0.011	0.111	0.013	0.094	0.011	0.072	0.007	0.113	0.018*	0.009	0.003**	0.08	0.015	0.031	0.001**	0.082	0.016
Methionine	149.051	150.058	[M+H]+	3.4, 4.7	0.725	0.087	1.981	0.129**	1.2	0.088*	1.237	0.088	0.602	0.068	0.015	0.002**	0.731	0.088	0.446	0.092**	0.572	0.132
Ornithine	132.09	133.097	[M+H]+	4.1	nd	-	0.004	0.001	nd	-	nd	-	0.005	0.001**	nd	-	nd	-	nd	-	nd	-
Oxoproline	129.043	130.05	[M+H]+	4.5	1.869	0.105	1.382	0.199	1.484	0.239	1.494	0.223	0.874	0.171*	0.597	0.050**	1.662	0.059	1.926	0.312	1.246	0.193
Phenylalanine	165.079	166.086	[M+H]+	7.2	2.397	0.128	7.579	0.762**	5.965	1.075**	3.856	0.411	2.783	0.515	0.153	0.004**	2.533	0.331	1.372	0.058**	3.002	0.255
Proline	115.063	116.071	[M+H]+	3.2	0.525	0.132	0.552	0.045	0.419	0.029**	0.306	0.079**	0.254	0.022**	0.125	0.006**	0.745	0.202	0.323	0.070**	0.408	0.033*
Threonine	119.058	120.066	[M+H]+	3	0.029	0.007	0.042	0.012	0.034	0.001	0.033	0.006	0.107	0.014**	0.006	0.001**	0.039	0.004	0.03	0.001	nd	-
Tryptophan	204.09	205.097	[M+H]+	11.8	1.043	0.065	2.095	0.435**	1.751	0.158	1.59	0.275	1.932	0.269*	0.039	0.004**	1.192	0.063	0.29	0.016**	0.928	0.042
Tyrosine	181.074	182.081	[M+H]+	4.7	1.918	0.144	4.709	0.525**	3.168	0.536*	2.696	0.45	3.953	0.324**	0.146	0.006**	1.783	0.084	0.788	0.060**	3.193	0.159**
Valine	117.079	118.086	[M+H]+	3.2	2.257	0.22	3.168	0.185*	2.234	0.395	3.11	0.804	2.985	0.215	0.09	0.009**	2.225	0.131	2.213	0.429	2.025	0.127
FLAVONOIDS, ANTHOCYANINS AND OTHER PHENYLPROPANOIDS
Cinnamic Aldehyde	132.058	133.065	[M+H]+	4.6	nd	-	nd	-	0.004	0.001	nd	-	nd	-	nd	-	0.004	0.001	nd	-	nd	-
Coumarin	146.037	147.044	[M+H]+	7.4	0.05	0.003**	0.109	0.024**	0.079	0.018**	0.02	0.002	0.035	0.001**	nd	-	0.015	0.002	0.016	0.003	0.093	0.004**
Ferulic Acid-hexose	356.111	357.117	[M+H]+	23.8	nd	-	nd	-	0.006	0.002*	nd	-	nd	-	nd	-	nd	-	nd	-	0.007	0.001**
Kaempferol-3-O-rutinoside-7-O-glucoside	756.211	757.219	[M+H]+	21.7	nd	-	0.004	0.001	nd	-	nd	-	nd	-	nd	-	0.01	0.001	nd	-	nd	-
NUCLEOTIDES AND NUCLEOSIDES
Adenine	135.054	136.069	[M+H]+	5	0.067	0.007*	0.011	0.001**	0.023	0.002	0.07	0.004**	0.083	0.012**	0.325	0.021**	0.032	0.002	0.167	0.022**	0.065	0.006**
Adenosine	267.097	268.104	[M+H]+	5.1	0.182	0.0030**	0.005	0.001*	0.051	0.002**	0.34	0.049**	0.008	0.001	0.051	0.012**	0.011	0.001	0.246	0.029**	0.121	0.019**
Guanine	151.049	152.056	[M+H]+	8.1	0.005	0.001*	nd	-	nd	-	0.013	0.001**	0.004	0.001	0.017	0.004**	nd	-	0.037	0.003**	0.006	0.001**
Guanosine	283.092	284.099	[M+H]+	8.1	0.005	0.001	nd	-	nd	-	0.023	0.002**	0.008	0.001	0.011	0.001**	0.006	0.001	0.021	0.001**	0.005	0.001
ORGANIC/PHENOLIC ACIDS AND ESTERS
Aconitic Acid	174.016	175.024	[M+H]+	8.1	0.236	0.001	0.164	0.013	0.247	0.037	0.283	0.018	0.211	0.043	0.557	0.082**	0.234	0.035	0.406	0.059	0.128	0.031*
Anthranilic Acid	137.048	138.055	[M+H]+	7.1	0.574	0.067*	0.867	0.064**	0.465	0.093**	0.455	0.046*	0.015	0.002**	0.23	0.025	0.296	0.063	0.017	0.002**	0.074	0.009**
Caffeic Acid	180.042	181.05	[M+H]+	4.7	0.008	0.001	0.006	0.001	0.006	0.001	0.007	0.001	nd	-	0.008	0.001	0.007	0.001	nd	-	0.008	0.001
Chlorogenic Acid	354.095	355.103	[M+H]+	22	0.443	0.050**	0.581	0.051	0.329	0.055**	0.758	0.067	0.022	0.003**	0.811	0.166	0.686	0.161	0.04	0.006**	0.518	0.036
Cinnamic Acid	148.052	149.06	[M+H]+	12.8	0.033	0.004*	0.119	0.009**	0.077	0.009**	0.034	0.005*	nd	-	nd	-	0.02	0.003	0.017	0.003	0.037	0.001**
Citric Acid	192.027	193.034	[M+H]+	12.7	0.131	0.021**	0.098	0.006**	0.174	0.033	0.271	0.013	0.179	0.029	0.273	0.07	0.21	0.009	0.153	0.038*	0.076	0.002**
Coumaric Acid	164.047	165.055	[M+H]+	7.4	0.804	0.064**	2.017	0.287**	1.06	0.101**	0.576	0.026	0.735	0.197**	0.042	0.006**	0.416	0.053	0.21	0.044*	1.037	0.173**
p-Coumaroylquinic Acid	338.1	339.107	[M+H]+	7.4	0.009	0.002*	0.004	0.001	0.007	0.00118077	nd	-	nd	-	nd	-	0.005	0.001	nd	-	0.021	0.003**
Ferulic Acid	194.058	195.065	[M+H]+	23.8	0.008	0.000675789	0.012	0.002	0.007	0.001**	0.009	0.001	nd	-	nd	-	0.012	0.002	0.006	0.001**	0.011	0.001
Feruloylquinic Acid	368.111	369.117	[M+H]+	26	0.027	0.005**	0.006	0.001**	0.005	0.001**	0.091	0.013**	0.03	0.004*	0.005	0.001**	0.014	0.002	0.007	0.001	0.035	0.002**
Homogentisic Acid/Vanillic Acid	168.042	169.06	[M+H]+	27.4	0.006	0.001	0.006	0.001	nd	-	0.007	0.001	0.008	0.001	0.004	0.001	0.006	0.001	0.011	0.002**	0.007	0.001
2-Hydroxyglutaric Acid	148.037	149.023	[M+H]+	30.8	0.018	0.003	0.017	0,003*	0.02	0.003	0.025	0.007	0.025	0.003	0.017	0.003**	0.023	0.002	0.024	0.005	0.019	0.002
Methylcitric Acid	206.043	207.065	[M+H]+	31	0.062	0.007**	0.1	0,005**	0.064	0.011**	0.005	0.001**	0.005	0.001**	0.084	0.004**	0.008	0.001	0.113	0.024**	0.055	0.006**
Pipecolic Acid	129.079	130.05	[M+H]+	11.8	0.589	0.06	0.844	0.047	1.231	0.091**	0.327	0.029**	0.676	0.045	0.297	0.075**	0.655	0.023	1.373	0.212**	1.381	0.335**
PEPTIDES
Cysteinylglycine	178.041	179.048	[M+H]+	5.1	0.032	0.006	0.014	0,002*	0.022	0.003	0.017	0.001	0.019	0.004	0.018	0.002	0.017	0.001	0.017	0.003	0.039	0.010**
Glutathione	307.084	308.092	[M+H]+	5.1	0.654	0.164	0.244	0,058**	0.465	0.123	0.643	0.023	1.078	0.217	0.327	0.050**	0.719	0.044	0.264	0.037**	0.824	0.21
Glutathione Oxidized	613.158	612.152	[M+H]+	5.1	0.042	0.006*	0.093	0,022**	0.059	0.009**	0.021	0.005	nd	-	0.016	0.003**	0.025	0.001	0.082	0.003**	0.043	0.004*
POLAR LIPIDS
Glycerophosphocholine	257.103	258.11	[M+H]+	4.6	0.236	0.053	0.13	0.019	0.115	0.012	0.142	0.008	0.737	0.118**	0.686	0.111**	0.168	0.017	0.225	0.062	0.053	0.012**
Phosphocholine	183.066	184.074	[M+H]+	4.6	0.111	0.027	0.065	0.018	0.059	0.005	0.036	0.003**	0.013	0.003**	0.04	0.003**	0.072	0.009	0.066	0.015	0.074	0.007
SUGARS, POLYOLS AND PHOSPHATES
Conduritol-β-epoxide	162.053	163.06	[M+H]+	4.7	nd	-	0.004	0.001**	nd	-	0.035	0.001	0.067	0.009*	0.017	0.005*	0.024	0.001	0.004	0.001**	0.005	0.001**
Fructose-6P/Glucose-6P/Inositol-6P	260.03	261.037	[M+H]+	4.9	0.004	0.001**	0.005	0.001**	0.005	0.001**	0.012	0.001	0.013	0.002	0.041	0005*	0.017	0.001	0.008	0.001**	0.008	0.001**
Fructose/Galactose/Glucose/Inosositol/Mannose	180.063	203.053	[ M+Na]+	4.6	nd	-	nd	-	nd	-	0.011	0.001**	0.056	0.015**	nd	-	0.007	0.001	nd	-	nd	-
Raffinose/Melezitose	504.169	543.131	[M+K]+	4.9	0.016	0.001*	0.007	0.001**	0.005	0.001**	0.011	0.001	0.011	0.001	0.025	0.003**	0.01	0.001	0.015	0.001*	0.009	0.002
Sucrose/Maltose/Isomaltose/Trehalose	342.116	365.105	[M+H]+	5	0.71	0.047	0.683	0.071	0.699	0.114	1.555	0.266*	1.024	0.048	2.361	0.346**	0.878	0.088	1.614	0.107**	0.93	0.196
VITAMINS
Ascorbic Acid	176.032	177.039	[M+H]+	5	0.006	0.001**	nd	-	0.007	0.001**	0.014	0.004	nd	-	nd	-	0.022	0.003	nd	-	nd	-
Niacin	123.032	124.039	[M+H]+	4.8	0.058	0.008**	0.102	0.012	0.081	0.003	0.083	0.018	0.203	0.039**	0.121	0.022	0.096	0.024	0.176	0.030*	0.271	0.035**
Nicotinamide	122.048	123.056	[M+H]+	5.3	0.016	0.004	0.02	0.001	0.024	0.005	0.02	0.0046	0.025	0.003	0.032	0.002*	0.021	0.004	0.032	0.004*	0.025	0.004
Panthotenic Acid	219.111	220.118	[M+H]+	15.2	0.111	0.029	0.138	0.034	0.082	0.009**	0.116	0.02	0.064	0.011**	0.046	0.001**	0.149	0.02	0.156	0.013	0.101	0.014
Pyridoxine-5-beta-D-glucoside	331.127	332.134	[M+H]+	15.3	0.101	0.02	0.087	0.024	0.065	0.003*	0.079	0.004	0.023	0.003**	0.066	0.006**	0.1	0.007	0.13	0.003	0.146	0.011*
