# Supplementary material for: Molecular and biochemical characterization of a potato collection with contrasting tuber carotenoid content
Source: PLoS One. 2017 Sep 12;12(9):e0184143. doi: 10.1371/journal.pone.0184143 (PMC5595298; doi:10.1371/journal.pone.0184143)
Supplement: S11 Table — Values were measured on 150 tubers per genotype (3 reps with 50 tubers each), stored in the dark at room temperature: evaluation at sight (100 DAH). Scale: 1–2.9 = very short to short dormancy; 3–5.9 = short to medium-long dormancy; 6–7,9 = medium-long to long dormancy; 6–7,9 = medium-long to long dormancy (National Institute of Agricultural Botany, Cambridge, UK; Netherlands Potato Consultative Foundation, Den Haag, NL). (XLSX) [file pone.0184143.s017.xlsx]

## Sheet: S11 Table
S11 Table. Tuber dormancy assessment on potato genotypes. Values were measured on 150 tubers per genotype (3 reps with 50 tubers each), stored in the dark at room temperature: evaluation at sight (100 DAH). Scale: 1-2.9=very short to short dormancy; 3-5.9=short to medium-long dormancy; 6-7,9=medium-long to long dormancy; 6-7,9=medium-long to long dormancy (National Institute of Agricultural Botan…
Genotype	Replication	Tuber dormancy
		(1-9 scale)	Avg	fold/Daifla
Fontane	A	5	5	1
	B	5
	C	5
Laura	A	6.5	6.7	1.3
	B	6.5
	C	7
E60/1	A	7	7.2	1.4
	B	7.5
	C	7
Melrose	A	7	7.2	1.4
	B	7.5
	C	7
Mayan Gold	A	2	2	0.4
	B	2
	C	2
Daifla	A	5	5.2	1
	B	5.5
	C	5
Solanum chacoense	A	9	9	1.7
	B	9
	C	9
Andean Sunside	A	3	3	0.6
	B	3
	C	3
Papapura	A	3.5	3.2	0.6
	B	3
	C	3
