# Supplementary material for: Molecular and biochemical characterization of a potato collection with contrasting tuber carotenoid content
Source: PLoS One. 2017 Sep 12;12(9):e0184143. doi: 10.1371/journal.pone.0184143 (PMC5595298; doi:10.1371/journal.pone.0184143)
Supplement: S12 Table — Tubers were weighted twice: at the beginning of storage and after 100 days when dormancy was visually assessed. Weight loss during postharvest storage was expressed as a percentage of initial weight according to the following formula: % of weight loss: (W0 –W100)/W0 x 100 where W0 = initial weight and W100 = weight after 100 days of storage. (XLSX) [file pone.0184143.s018.xlsx]

## Sheet: S12 Table
Table S12. Potato tuber weight loss. Tubers were weighted twice: at the beginning of storage and after 100 days when dormancy was visually assessed. Weight loss during postharvest storage was expressed as a percentage of initial weight according to the following formula: % of weight loss: (W0 – W100)/W0 x 100 where W0 = initial weight and W100 = weight after 100 days of storage.
	Initial tuber weight (g)			Final tuber weight (g)			% weight loss
	Rep. I	Rep. II	Rep. III	Rep. I	Rep. II	Rep. III	%w loss 1	%w loss 2	%w loss 3	avg	st dev	fold daifla
Fontane	541	510	620	530	499	605	2.03327	2.15686	2.41935	2.20316	0.197162	1.07556
Laura	638	603	755	627	591	750	1.72414	1.99005		1.85709	0.188028	0.906617
E60/1	760	604	650	745	594	639	1.97368	1.65563	1.69231	1.77387	0.17401	0.86599
Melrose	462	440	412	453	432	412	1.94805	1.81818		1.88312	0.091832	0.919321
Mayan Gold	355	330	371	330	301	343	7.04225	8.78788	7.54717	7.79243	0.898286	3.8042
Daifla	677	756	765	663	740	750	2.06795	2.1164	1.96078	2.04838	0.0796331	1
S. Chacoense	279	306	278	265	289	260	5.01792	5.55556	6.47482	5.68277	0.736733	2.77428
Andean Sunside	386	417	364	358	381	335	7.25389	8.63309	7.96703	7.95134	0.689738	3.88177
Papapura	220	220	246	190	193	220	13.6364	12.2727	10.5691	12.1594	1.53677	5.93611
